# Supplementary material for: Growth, Evapotranspiration, Gas Exchange and Chl a Fluorescence of Ipê-Rosa Seedlings at Different Levels of Water Replacement
Source: Plants (Basel). 2024 Oct 11;13(20):2850. doi: 10.3390/plants13202850 (PMC11511352; doi:10.3390/plants13202850)
Supplement: Supplementary file 1 [file plants-13-02850-s001.zip]

Archive with 1 entries (1 files):
- plants-3192723-supplementary.pdf
